# Supplementary material for: The role of acetyl-coA carboxylase2 in head and neck squamous cell carcinoma
Source: PeerJ. 2019 Jun 11;7:e7037. doi: 10.7717/peerj.7037 (PMC6568254; doi:10.7717/peerj.7037)
Supplement: Supplemental Information 1 — The data is showing that ACC expression in laryngocarcinoma by immunohistochemistry and westernblots. The 12-L-C-1 is represented by 12- laryngocarcinoma-cancer-1 while 12-L-N-1 is represented by 12-laryngocarcinoma-normal tissue-1. [file peerj-07-7037-s001.zip]

Archive with 25 entries (22 files):
- Raw data 1/
- Raw data 1/ACC expression in laryngocarcinoma/
- Raw data 1/ACC expression in laryngocarcinoma/ACC(adjacent tissue-laryngocarcinoma)-2.png
- Raw data 1/ACC expression in laryngocarcinoma/ACC(adjacent tissue-laryngocarcinoma)-3.png
- Raw data 1/ACC expression in laryngocarcinoma/ACC(adjacent tissue-laryngocarcinoma)-1.png
- Raw data 1/ACC expression in laryngocarcinoma/β-tubulin(adjacent tissue-laryngocarcinoma)-2.png
- Raw data 1/ACC expression in laryngocarcinoma/β-tubulin(adjacent tissue-laryngocarcinoma)-3.png
- Raw data 1/ACC expression in laryngocarcinoma/β-tubulin(adjacent tissue-laryngocarcinoma)1.tif
- Raw data 1/immunohistochemical images/
- Raw data 1/immunohistochemical images/12-L-C1 ACC.jpg
- Raw data 1/immunohistochemical images/12-L-C2 ACC.jpg
- Raw data 1/immunohistochemical images/12-L-C3  ACC.jpg
- Raw data 1/immunohistochemical images/12-L-C4  ACC.jpg
- Raw data 1/immunohistochemical images/12-L-C5  ACC.jpg
- Raw data 1/immunohistochemical images/12-L-C6  ACC.jpg
- Raw data 1/immunohistochemical images/12-L-C7 ACC.jpg
- Raw data 1/immunohistochemical images/12-L-C8 ACC.jpg
- Raw data 1/immunohistochemical images/12-L-N1 ACC.jpg
- Raw data 1/immunohistochemical images/12-L-N2 ACC.jpg
- Raw data 1/immunohistochemical images/12-L-N3 ACC.jpg
- Raw data 1/immunohistochemical images/12-L-N4 ACC.jpg
- Raw data 1/immunohistochemical images/12-L-N5 ACC.jpg
- Raw data 1/immunohistochemical images/12-L-N6 ACC.jpg
- Raw data 1/immunohistochemical images/12-L-N7 ACC.jpg
- Raw data 1/immunohistochemical images/12-L-N9 ACC.jpg
