# Supplementary material for: The role of acetyl-coA carboxylase2 in head and neck squamous cell carcinoma
Source: PeerJ. 2019 Jun 11;7:e7037. doi: 10.7717/peerj.7037 (PMC6568254; doi:10.7717/peerj.7037)
Supplement: Supplemental Information 2 — The data is showing full-length uncropped blots (Figure 3, Figure 4) and apoptosis in FADU by TUNEL assays. [file peerj-07-7037-s002.zip]

Archive with 21 entries (14 files):
- Raw data 2/
- Raw data 2/Tunel analysis/
- Raw data 2/Tunel analysis/ACC siRNA 1.jpg
- Raw data 2/Tunel analysis/ACC siRNA 2.tif
- Raw data 2/Tunel analysis/Scrambled siRNA 2.tif
- Raw data 2/Tunel analysis/Scrambled siRNA1.tif
- Raw data 2/Westernblot images/
- Raw data 2/Westernblot images/ACC expression in NP69 FADU/
- Raw data 2/Westernblot images/ACC expression in NP69 FADU/Acc(NC- ACCsiRNA).tif
- Raw data 2/Westernblot images/ACC expression in NP69 FADU/β-tubulin(NC- ACCsiRNA).tif
- Raw data 2/Westernblot images/ACC Knockdown in FADU/
- Raw data 2/Westernblot images/ACC Knockdown in FADU/ACC(NC- ACCsiRNA).tif
- Raw data 2/Westernblot images/ACC Knockdown in FADU/β-tubulin(NC-ACCsiRNA).tif
- Raw data 2/Westernblot images/ACC Knockdown in NP69/
- Raw data 2/Westernblot images/ACC Knockdown in NP69/ACC(NC- ACCsiRNA).tif
- Raw data 2/Westernblot images/ACC Knockdown in NP69/GAPDH(NC- ACCsiRNA ).tif
- Raw data 2/Westernblot images/Apoptosis proteins in FADU/
- Raw data 2/Westernblot images/Apoptosis proteins in FADU/bax(NC- ACCsiRNA).tif
- Raw data 2/Westernblot images/Apoptosis proteins in FADU/bcl-2(NC- ACCsiRNA).tif
- Raw data 2/Westernblot images/Apoptosis proteins in FADU/casepase3(NC- ACCsiRNA).tif
- Raw data 2/Westernblot images/Apoptosis proteins in FADU/β-tubulin(NC- ACCsiRNA).tif
