# Supplementary material for: The role of acetyl-coA carboxylase2 in head and neck squamous cell carcinoma
Source: PeerJ. 2019 Jun 11;7:e7037. doi: 10.7717/peerj.7037 (PMC6568254; doi:10.7717/peerj.7037)
Supplement: Supplemental Information 3 — Images showing apoptotic NP69 cells transfected with scrambled siRNA or ACC2 siRNA. [file peerj-07-7037-s003.zip]

Archive with 8 entries (6 files):
- Raw data-3/
- Raw data-3/NP69 cell apoptosis results/
- Raw data-3/NP69 cell apoptosis results/NC 1.png
- Raw data-3/NP69 cell apoptosis results/NC 2.png
- Raw data-3/NP69 cell apoptosis results/NC 3.png
- Raw data-3/NP69 cell apoptosis results/NP69 apoptosis cell 1.png
- Raw data-3/NP69 cell apoptosis results/NP69 apoptosis cell 2.png
- Raw data-3/NP69 cell apoptosis results/NP69 apoptosis cell 3.png
