# Supplementary material for: The role of acetyl-coA carboxylase2 in head and neck squamous cell carcinoma
Source: PeerJ. 2019 Jun 11;7:e7037. doi: 10.7717/peerj.7037 (PMC6568254; doi:10.7717/peerj.7037)
Supplement: Supplemental Information 4 — Immunohistochemical images showing p-ACC immunostaining in the normal tissue adjacent to laryngocarcinoma tissue. [file peerj-07-7037-s004.zip]

Archive with 10 entries (8 files):
- Raw data-4/
- Raw data-4/p-ACC expression in HNSCC (immunohistochemical analysis)/
- Raw data-4/p-ACC expression in HNSCC (immunohistochemical analysis)/12-L-C20-pACC.jpg
- Raw data-4/p-ACC expression in HNSCC (immunohistochemical analysis)/12-L-C22-pACC.jpg
- Raw data-4/p-ACC expression in HNSCC (immunohistochemical analysis)/12-L-C30-pACC.jpg
- Raw data-4/p-ACC expression in HNSCC (immunohistochemical analysis)/12-L-C34-pACC.jpg
- Raw data-4/p-ACC expression in HNSCC (immunohistochemical analysis)/12-L-N20-pACC.jpg
- Raw data-4/p-ACC expression in HNSCC (immunohistochemical analysis)/12-L-N22-pACC.jpg
- Raw data-4/p-ACC expression in HNSCC (immunohistochemical analysis)/12-L-N30-pACC.jpg
- Raw data-4/p-ACC expression in HNSCC (immunohistochemical analysis)/12-L-N34-pACC.jpg
