# Supplementary material for: The role of acetyl-coA carboxylase2 in head and neck squamous cell carcinoma
Source: PeerJ. 2019 Jun 11;7:e7037. doi: 10.7717/peerj.7037 (PMC6568254; doi:10.7717/peerj.7037)
Supplement: Supplemental Information 5 — Images showing the level of lipids in FaDu cells transfected with scrambled siRNA and ACC2 siRNA. [file peerj-07-7037-s005.zip]

Archive with 8 entries (6 files):
- Raw data-5/
- Raw data-5/Oil red lipid stain results/
- Raw data-5/Oil red lipid stain results/NC 1.png
- Raw data-5/Oil red lipid stain results/NC 2.png
- Raw data-5/Oil red lipid stain results/NC 3.png
- Raw data-5/Oil red lipid stain results/Transfected with ACC2 siRNA 1.png
- Raw data-5/Oil red lipid stain results/Transfected with ACC2 siRNA 2.png
- Raw data-5/Oil red lipid stain results/Transfected with ACC2 siRNA 3.png
