# Supplementary material for: The role of acetyl-coA carboxylase2 in head and neck squamous cell carcinoma
Source: PeerJ. 2019 Jun 11;7:e7037. doi: 10.7717/peerj.7037 (PMC6568254; doi:10.7717/peerj.7037)
Supplement: Supplemental Information 6 — Western blot images showing p-ACC expression in laryngocarcinoma tissue and the adjacent normal tissue. [file peerj-07-7037-s006.zip]

Archive with 10 entries (8 files):
- Raw data-6/
- Raw data-6/p-ACC expression in HNSCC (WB analysis)/
- Raw data-6/p-ACC expression in HNSCC (WB analysis)/GAPDH(adjacent tissue-laryngocarcinoma)-1.png
- Raw data-6/p-ACC expression in HNSCC (WB analysis)/GAPDH(adjacent tissue-laryngocarcinoma)-2.png
- Raw data-6/p-ACC expression in HNSCC (WB analysis)/GAPDH(adjacent tissue-laryngocarcinoma)-3.png
- Raw data-6/p-ACC expression in HNSCC (WB analysis)/GAPDH(adjacent tissue-laryngocarcinoma)-4.png
- Raw data-6/p-ACC expression in HNSCC (WB analysis)/p-ACC(adjacent tissue-laryngocarcinoma)-1.png
- Raw data-6/p-ACC expression in HNSCC (WB analysis)/p-ACC(adjacent tissue-laryngocarcinoma)-2.png
- Raw data-6/p-ACC expression in HNSCC (WB analysis)/p-ACC(adjacent tissue-laryngocarcinoma)-3.png
- Raw data-6/p-ACC expression in HNSCC (WB analysis)/p-ACC(adjacent tissue-laryngocarcinoma)-4.png
