# Supplementary material for: The role of acetyl-coA carboxylase2 in head and neck squamous cell carcinoma
Source: PeerJ. 2019 Jun 11;7:e7037. doi: 10.7717/peerj.7037 (PMC6568254; doi:10.7717/peerj.7037)
Supplement: Supplemental Information 7 — Numerical data including immunohistochemistry, westernblot, CCK8, apoptosis rate, and survival data. [file peerj-07-7037-s007.zip]

Archive with 7 entries (6 files):
- Numerical data/
- Numerical data/Apoptosis rate.xls
- Numerical data/CCK8.xls
- Numerical data/Immunohistochemistry.xls
- Numerical data/Survival analysis.doc
- Numerical data/Survival data.xls
- Numerical data/Westernblot.xls
