# Supplementary material for: The role of acetyl-coA carboxylase2 in head and neck squamous cell carcinoma
Source: PeerJ. 2019 Jun 11;7:e7037. doi: 10.7717/peerj.7037 (PMC6568254; doi:10.7717/peerj.7037)
Supplement: Supplemental Information 7 — Numerical data including immunohistochemistry, westernblot, CCK8, apoptosis rate, and survival data. [file peerj-07-7037-s007.zip › Numerical data/Apoptosis rate.xls]

## Sheet: Sheet1
			Apoptosis rate
			Scrambled siRNA	ACC siRNA
			0.021	0.314
			0.032	0.3632
			0.033	0.342
			0.03	0.352
