# Supplementary material for: The role of acetyl-coA carboxylase2 in head and neck squamous cell carcinoma
Source: PeerJ. 2019 Jun 11;7:e7037. doi: 10.7717/peerj.7037 (PMC6568254; doi:10.7717/peerj.7037)
Supplement: Supplemental Information 7 — Numerical data including immunohistochemistry, westernblot, CCK8, apoptosis rate, and survival data. [file peerj-07-7037-s007.zip › Numerical data/CCK8.xls]

## Sheet: Sheet1
		cells proliferation in FADU					cells proliferation in NP69
			Scrambled siRNA	ACC siRNA				Scrambled siRNA	ACC siRNA
			1.8124	1.8992				1.231	1.39
			1.8411	1.9671				1.252	1.403
			1.769	2.0031				1.309	1.431
			1.7725	1.9731				1.363	1.371
			1.8203	1.9777				1.182	1.381
