# Supplementary material for: The role of acetyl-coA carboxylase2 in head and neck squamous cell carcinoma
Source: PeerJ. 2019 Jun 11;7:e7037. doi: 10.7717/peerj.7037 (PMC6568254; doi:10.7717/peerj.7037)
Supplement: Supplemental Information 7 — Numerical data including immunohistochemistry, westernblot, CCK8, apoptosis rate, and survival data. [file peerj-07-7037-s007.zip › Numerical data/Immunohistochemistry.xls]

## Sheet: Sheet1
	Laryngocarcinoma	Adjacent tissue		low differentiation	middle differentiation	high differentiation		I+II	III
	0.0033736	0.0519		0.1459	0.01	0.0358		0.01	0.0519
	0.0047293	0.1459		0.2743	0.1148	0.0078647		0.0358	0.1459
	0.0042202	0.2743		0.092	0.0768	0.00055909		0.0078647	0.2743
	0.0036058	0.01		0.1708	0.0426	0.0279		0.00055909	0.092
	0.0052016	0.0358		0.002958	0.0505	0.0341		0.0426	0.1708
	0.0079033	0.1148		0.1741	0.1285	0.0376		0.0279	0.002958
	0.0032158	0.0768		0.074	0.0909	0.0011329		0.0341	0.1741
	0.0023431	0.0078647		0.0437	0.0622	0.0078845		0.0909	0.0505
	0.0052342	0.00055909		0.3029	0.0267	0.0229		0.0011329	0.074
	0.0054456	0.092		0.2758	0.1566	0.0079005		0.0106	0.0437
	0.0163	0.1708		0.1759	0.0301	0.0325		0.0078845	0.0376
	0.0057351	0.0426		0.0196	0.0267	0.0632		0.0229	0.3029
	0.0011658	0.002958		0.0962	0.1283	0.0133		0.0079005	0.2758
	0.006022	0.1741		0.2102	0.1632	0.0117		0.0305	0.1759
	0.0064451	0.0279		0.3449	0.0588	0.0106		0.0137	0.0196
	0.024	0.0505		0.1117	0.0305	0.02		0.0117	0.0622
	0.0415	0.1285		0.0343	0.0891			0.1148	0.0267
	0.0054449	0.074			0.0137			0.0768	0.2102
	0.0041527	0.0341						0.1285	0.1566
	0.041	0.0437						0.0962	0.0325
	0.0032725	0.0376						0.0301	0.0267
	0.0333	0.0909						0.1283	0.1632
	0.026	0.3029						0.0632	0.0588
	0.0064824	0.2758						0.0133	0.0891
	0.0020218	0.0011329							0.3449
	0.0058575	0.1759							0.1117
	0.0109	0.0196							0.0343
	0.0058384	0.0962
	0.0203	0.0622
	0.002042	0.0106
	0.0054565	0.0267
	0.0139	0.2102
	0.0052138	0.0078845
	0.0047473	0.0229
	0.0054567	0.1566
	0.0241	0.0079005
	0.007486	0.0301
	0.0144	0.0325
	0.0121	0.0267
	0.0028271	0.1283
	0.0053918	0.1632
	0.0041418	0.0588
	0.0054584	0.0305
	0.0307	0.0632
	0.0050644	0.0891
	0.003622	0.0137
	0.013	0.3449
	0.0139	0.0133
	0.0348	0.1117
	0.0267	0.0343
	0.0036725	0.0117
