# Supplementary material for: The role of acetyl-coA carboxylase2 in head and neck squamous cell carcinoma
Source: PeerJ. 2019 Jun 11;7:e7037. doi: 10.7717/peerj.7037 (PMC6568254; doi:10.7717/peerj.7037)
Supplement: Supplemental Information 7 — Numerical data including immunohistochemistry, westernblot, CCK8, apoptosis rate, and survival data. [file peerj-07-7037-s007.zip › Numerical data/Survival data.xls]

## Sheet: Sheet1
	Name	Tissue				TNM classification	Differentiation		Laryngocarcinoma	Normal tissue		Survival status		survival(days)
12--2	蒋传龙	喉癌	T2	N2b	M0	T2N2bM0	中分化		28.5621	1.8555		死亡	2017-08-01	1795
12--3	冯晓斌	喉癌	T3	N2c	M0	T3N2cMO	低分化		80.2424	2.6011		死亡	2013-08-01	330
12--4	赵发章	喉癌	T3	N2c	M0	T3N2cMO	低分化		150.869	2.3211		死亡	2013-04-01	240
12--5	吴友伦	喉癌	Tis	N0	M0	TisN0M0	中分化		5.4967	1.9832		存活
12--7	张庆贤	喉癌	T2	N0	M0	T2N0M0	高分化		19.711	2.8609		存活
12--8	徐文芳	喉癌	T2	N0	M0	T2N0M0	高分化		63.1373	4.3468		死亡	2017-03-01	1642
12--9	姚尚军	喉癌	T1	N0	M0	T1N0M0	中分化		42.2372	1.7687		存活
12--10	王良学	喉癌	Tis	N0	M0	TisN0M0	高分化		4.3256	1.2887		存活
12--12	邹军	喉癌	Tis	N0	M0	TisN0M0	中分化		0.3075	2.8788		存活
12--13	曹庆飞	喉癌	T3	N2b	M0	T3N2bMO	低分化		50.603	2.9951		死亡	2014-07-01	700
12--14	桂敬宗	喉癌	T3	N1	M0	T3N1M0	低分化		93.9231	8.9911		死亡	2013-01-01	150
12--15	管境	喉癌	T1	N0	M0	T1N0M0	中分化		23.4082	3.1543		存活
12--16	陶多林	喉癌	T3	N0	M0	T3N0M0	低分化		1.6269	0.6412		存活
12--17	赵继光	喉癌	T2	N2a	M0	T2N2aM0	中分化		95.767	3.3121		存活
12--18	储信知	喉癌	T1	N0	M0	T1N0M0	高分化		15.3286	3.5448		存活
12--19	张敬魁	喉癌	T3	N0	M0	T3N0M0	中分化		27.7883	13.211		死亡	2014-11-01	820
12--20	孙仁义	喉癌	T1	N0	M0	T1N0M0	中分化		70.6832	22.8231		死亡	2014-08-01	780
12--21	姚永恭	喉癌	T3	N3	M0	T3N3M0	低分化		40.6821	2.9947		死亡	2013-12-01	485
12--22	李忠永	喉癌	T1	N0	M0	T1N0M0	高分化		18.7521	2.284		存活
12--23	刘志刚	喉癌	T3	N1	M0	T3N1M0	低分化		24.0415	22.5681		存活
12--24	曾xx	喉癌	T3	N1	M0	T3N1M0	高分化		20.6555	1.7999		存活
12--25	赵德礼	喉癌	T1	N0	M0	T1N0M0	中分化		50.0055	18.321		存活
12--26	陈昌柱	喉癌	T4	N2b	M0	T4N2bM0	中分化		166.577	14.3214		存活
12--28	孙家玉	喉癌	T3	N2a	M0	T3N2aM0	低分化		151.704	3.5653		死亡	2014-01-01	515
12--29	王木根	喉癌	T1	N0	M0	T1N0M0	高分化		0.6231	1.112		存活
12--31	韦正友	喉癌	T2	N2	M0	T2N2M0	低分化		96.7631	3.2216		死亡	2013-01-01	150
12--37	汪嘉禾	喉癌	T3	N3	M0	T3N3M0	低分化		10.7813	5.9801		存活
12--38	栗会兰	喉癌	T2	N0	M0	T2N0M0	低分化		52.92	3.2111		死亡	2015-05-01	1000
12--39	吴作声	喉癌	T3	N2c	M0	T3N2cMO	中分化		34.2143	11.168		死亡	2015-09-01	1120
12--40	尚桂林	喉癌	T1	N0	M0	T1N0M0	原位癌		5.8452	1.1231		存活
12--41	艾俊和	喉癌	T3	N2a	M0	T3N2aM0	中分化		14.6586	3.0011		存活
12--42	陈光为	喉癌	T3	N1	M0	T3N1M0	低分化		115.588	7.6251		死亡	2014-03-01	575
12--43	刘谷太	喉癌	T2	N0	M0	T2N0M0	高分化		4.3365	2.8676		存活
12--44	韦正友	喉癌	T1	N0	M0	T1N0M0	高分化		12.5774	2.611		存活
12--45	柯国柱	喉癌	T3	N2c	M0	T3N2cM0	中分化		86.141	3.0012		死亡	2014-11-01	813
12--46	程绎章	喉癌	T1	N0	M0	T1N0M0	高分化		4.3453	13.2655		存活
12--47	马洪才	喉癌	Tis	N2a	M0	TisN2aM0	中分化		16.5544	4.1173		存活
12--48	王长传	喉癌	T3	N2b	M0	T3N2bMO	高分化		17.8532	7.8999		存活
12--49	王老虎	喉癌	T3	N2a	M0	T3N2aM0	中分化		14.6658	6.6659		存活
12--50	汪正节	喉癌	T2	N0	M0	T2N0M0	中分化		70.5676	1.5549		存活
12--51	韩西宝	喉癌	T3	N2a	M0	T3N2aM0	中分化		89.7865	2.9655		死亡	2013-12-01	478
12--52	董立群	喉癌	T3	N1	M0	T3N1M0	中分化		10.3289	2.278		死亡	2015-11-01	1176
12--54	张士民	喉癌	Tis	N0	M0	TisN0M0	中分化		16.7815	3.0021		存活
12--55	郑秋成	喉癌	T2	N1	M0	T2N1M0	高分化		34.7656	16.8811		存活
12--56	赵先印	喉癌	T2	N2a	M0	T2N2aM0	中分化		48.9977	2.7854		死亡（17年8月份复发）	2017-08-01	1760
12--58	任世清	喉癌	T1	N0	M0	T1N0M0	中分化		7.5591	1.9921		存活
12--59	董秀成	喉癌	T3	N0	M0	T3N0M0	低分化		189.677	7.1276		死亡	2014-01-01	494
12--60	周其材	喉癌	T2	N0	M0	T2N0M0	中分化		7.3379	7.6577		存活
12--61	xxx	喉癌	T4	N2c	M0	T4N2cM0	中分化		51.4341	19.1475		死亡（姓名缺失）	2014-12-01	825
12--62	陈笃群	喉癌	T2	N2	M0	T2N2M0	低分化		18.8788	14.6981		存活
12--63	周建华	喉癌	T1	N0	M0	T1N0M0	中分化		6.4346	2.0199		存活
