# Supplementary material for: The role of acetyl-coA carboxylase2 in head and neck squamous cell carcinoma
Source: PeerJ. 2019 Jun 11;7:e7037. doi: 10.7717/peerj.7037 (PMC6568254; doi:10.7717/peerj.7037)
Supplement: Supplemental Information 7 — Numerical data including immunohistochemistry, westernblot, CCK8, apoptosis rate, and survival data. [file peerj-07-7037-s007.zip › Numerical data/Westernblot.xls]

## Sheet: Sheet1
		Adjacent tissue	Laryngocarcinoma		ACC in NP69	ACC in FADU		ACC expression in NP69			ACC expression in FADU
		0.139	0.4021		0.5489	0.6763		Scrambled siRNA	ACC siRNA		Scrambled siRNA	ACC siRNA
		0.159	0.4122		0.5513	0.7012		0.5634	0.3109		0.3517	0.1367
		0.1621	0.471		0.5289	0.6871		0.523	0.3154		0.3572	0.1299
		0.1301	0.3801					0.5832	0.342		0.3222	0.1022
		0.091	0.41								0.3411	0.1111
		0.1199	0.3611								0.319	0.1501
		0.083	0.3972
		0.1591	0.3988
		0.1611	0.2801
					Bax			Bcl-2			Casepase 3
					Scrambled siRNA	ACC siRNA		Scrambled siRNA	ACC siRNA		Scrambled siRNA	ACC siRNA
					0.1803	0.6603		0.7894	0.5387		0.2578	0.6847
					0.21	0.62		0.761	0.5211		0.231	0.721
					0.23	0.679		0.7421	0.501		0.189	0.8137
					0.24	0.71		0.78	0.4901		0.3912	0.5901
					0.21	0.57		0.77	0.562		0.261	0.5831
