# Supplementary material for: The role of acetyl-coA carboxylase2 in head and neck squamous cell carcinoma
Source: PeerJ. 2019 Jun 11;7:e7037. doi: 10.7717/peerj.7037 (PMC6568254; doi:10.7717/peerj.7037)
Supplement: Supplemental Information 8 — Numerical data containing NP69 cell apoptosis results, Oil red lipid stain results, p-ACC expression in HNSCC (immunohistochemical analysis), and p-ACC expression in HNSCC (WB analysis). [file peerj-07-7037-s008.zip]

Archive with 5 entries (4 files):
- Numerical data-2/
- Numerical data-2/NP69 cell apoptosis results.xlsx
- Numerical data-2/Oil red lipid stain results.xlsx
- Numerical data-2/p-ACC expression in HNSCC (immunohistochemical analysis).xlsx
- Numerical data-2/p-ACC expression in HNSCC (WB analysis).xlsx
