# Supplementary material for: The role of acetyl-coA carboxylase2 in head and neck squamous cell carcinoma
Source: PeerJ. 2019 Jun 11;7:e7037. doi: 10.7717/peerj.7037 (PMC6568254; doi:10.7717/peerj.7037)
Supplement: Supplemental Information 8 — Numerical data containing NP69 cell apoptosis results, Oil red lipid stain results, p-ACC expression in HNSCC (immunohistochemical analysis), and p-ACC expression in HNSCC (WB analysis). [file peerj-07-7037-s008.zip › Numerical data-2/NP69 cell apoptosis results.xlsx]

## Sheet: Sheet1
						NP69 cells
						Scrambled siRNA	ACC siRNA
						0	20.65
						0	16.89
						0	15.99
						0	18
