# Supplementary material for: The role of acetyl-coA carboxylase2 in head and neck squamous cell carcinoma
Source: PeerJ. 2019 Jun 11;7:e7037. doi: 10.7717/peerj.7037 (PMC6568254; doi:10.7717/peerj.7037)
Supplement: Supplemental Information 8 — Numerical data containing NP69 cell apoptosis results, Oil red lipid stain results, p-ACC expression in HNSCC (immunohistochemical analysis), and p-ACC expression in HNSCC (WB analysis). [file peerj-07-7037-s008.zip › Numerical data-2/Oil red lipid stain results.xlsx]

## Sheet: Sheet1
							lipids in FaDu cells
							Scrambled siRNA	ACC siRNA
							75.89	15.69
							67.49	12.55
							63.14	13.02
							72.11	14.76
