# Supplementary material for: The role of acetyl-coA carboxylase2 in head and neck squamous cell carcinoma
Source: PeerJ. 2019 Jun 11;7:e7037. doi: 10.7717/peerj.7037 (PMC6568254; doi:10.7717/peerj.7037)
Supplement: Supplemental Information 8 — Numerical data containing NP69 cell apoptosis results, Oil red lipid stain results, p-ACC expression in HNSCC (immunohistochemical analysis), and p-ACC expression in HNSCC (WB analysis). [file peerj-07-7037-s008.zip › Numerical data-2/p-ACC expression in HNSCC (immunohistochemical analysis).xlsx]

## Sheet: Sheet1
								p-ACC in HNSCC
								AT	LC
								35.4	91.23
								33.14	90.64
								30.12	86.79
								29.88	93.14
								34.29	88.11
								30.59	94
								28.11	88.77
								26.78	89.99
								26.64	86.99
								27.79	90.01
								29.72	92.27
								31.19	93.17
								33.32	89.93
								32.98	85.62
								25	90.17
								25.69	94.04
								34.12	86.19
								31.12	87.27
