# Supplementary material for: The role of acetyl-coA carboxylase2 in head and neck squamous cell carcinoma
Source: PeerJ. 2019 Jun 11;7:e7037. doi: 10.7717/peerj.7037 (PMC6568254; doi:10.7717/peerj.7037)
Supplement: Supplemental Information 11 — The data is showing ACC expression levels, effect of ACC siRNA on expression of ACC in FaDu cells and role of ACC in apoptosis of FaDu cells. [file peerj-07-7037-s011.zip]

Archive with 15 entries (10 files):
- Westernblot images/
- Westernblot images/ACC expression in NP69 FADU/
- Westernblot images/ACC expression in NP69 FADU/Acc(NC- ACCsiRNA).tif
- Westernblot images/ACC expression in NP69 FADU/β-tubulin(NC- ACCsiRNA).tif
- Westernblot images/ACC Knockdown in FADU/
- Westernblot images/ACC Knockdown in FADU/ACC(NC- ACCsiRNA).tif
- Westernblot images/ACC Knockdown in FADU/β-tubulin(NC-ACCsiRNA).tif
- Westernblot images/ACC Knockdown in NP69/
- Westernblot images/ACC Knockdown in NP69/ACC(NC- ACCsiRNA).tif
- Westernblot images/ACC Knockdown in NP69/GAPDH(NC- ACCsiRNA ).tif
- Westernblot images/Apoptosis proteins in FADU/
- Westernblot images/Apoptosis proteins in FADU/bax(NC- ACCsiRNA).tif
- Westernblot images/Apoptosis proteins in FADU/bcl-2(NC- ACCsiRNA).tif
- Westernblot images/Apoptosis proteins in FADU/casepase3(NC- ACCsiRNA).tif
- Westernblot images/Apoptosis proteins in FADU/β-tubulin(NC- ACCsiRNA).tif
